# Supplementary material for: Tobacco carcinogen induces tryptophan metabolism and immune suppression via induction of indoleamine 2,3-dioxygenase 1
Source: Signal Transduct Target Ther. 2022 Sep 7;7:311. doi: 10.1038/s41392-022-01127-3 (PMC9448807; doi:10.1038/s41392-022-01127-3)
Supplement: Supplementary file 2 — Supplementary Table 1 [file 41392_2022_1127_MOESM2_ESM.xlsx]

## Sheet: Patients' Trp, Kyn and ratio
Patient's identification number	Plasma number	Plasma collection time	Gender	Age	Smoking Status	Operation time	Operation name	Pathological stage	Pathologic subtype	Immunotherapeutic drugs	Immunotherapy time	Response evaluation	survival status	Over all Survival (month)	Kyn (μM)	Trp (μM)	Trp(μM)/Kyn(μM) ratio
435932	1659	On admission	Female	47	No	2016-01-12	Lobectomy	I A	LUAD	Without immunotherapy			loss	71.2333	0.6756	49.218	72.8508
439383	1867	On admission	Female	52	No	2016-02-22			LUAD	Without immunotherapy			loss	69.8667	0.486	33.3816	68.6864
434551	1529	On admission	Female	52	No	2015-12-22	Wedge resection	III A	LUAD	Without immunotherapy			survival	71.9667	0.618	38.3507	62.0561
439878	1926	On admission	Female	59	No	2016-02-25	Lobectomy	I A	LUAD	Without immunotherapy			survival	69.7667	0.7128	42.6636	59.8535
435052	1581	On admission	Male	64	No	Without operation			LUSC	Without immunotherapy					0.702	41.7336	59.4496
435888	1668	On admission	Female	44	No	2016-01-21	Lobectomy+Wedge resection	I A	LUAD	Without immunotherapy			survival	70.9333	0.8616	45.2208	52.4847
830383	J-47	Before immunotherapy	Female	50	No	Without operation		IV B	LUAD	Pembrolizumab	2018-12-03	SD	death	12	1.13764	54.6486	48.0368
434641	1541	On admission	Male	52	No	2015-12-23	Lobectomy	I A	LUAD	Without immunotherapy			survival	71.9333	1.1676	54.7704	46.9085
439822	1920	On admission	Female	50	No	2016-03-03	Lobectomy	III A	LUAD	Without immunotherapy			death	21	1.1268	52.8564	46.9084
435891	1649	On admission	Female	70	No	2016-01-12	Lobectomy	I A	LUAD	Without immunotherapy			survival	71.2333	1.0044	43.854	43.6619
439588	1893	On admission	Male	43	No	2016-02-24	Lobectomy	I B	LUAD	Without immunotherapy			survival	69.8	0.9144	39.8004	43.5262
908036	S-30	Before immunotherapy	Male	55	No	2014-05-26	Total resection of right lung	IV B	LUAD	nivolumab	2018-04-04	SD	death	24	1.03652	44.9189	43.3364
824581	74	Before immunotherapy	Female	73	No	Without operation		IV B	LUAD	Sintilimab	2019-06-27	PD	death	4	1.17135	50.2703	42.9166
439537	1888	On admission	Female	40	No	2016-02-29	Lobectomy	I A	LUAD	Without immunotherapy			survival	69.6333	1.29	54.1932	42.0102
438932	1870	On admission	Male	54	No	2016-02-17	Total pneumonectomy	II B	LUSC	Without immunotherapy			survival	70	1.1232	47.0388	41.8793
439184	1859	On admission	Female	61	No	2016-02-22	Wedge resection	I B	LUAD	Without immunotherapy			survival	69.8667	1.3392	55.968	41.7921
434537	1531	On admission	Female	60	No	2015-12-28	Take pathology		LUAD	Without immunotherapy			loss	71.7	1.0464	43.5425	41.6117
716952	S-62	Before immunotherapy	Male	73	No	2017/6/8	Right Lower Lobectomy+Systematic lymph node dissection	IV A	LUSC	Pembrolizumab→toripalimab	2018-10-26	PR	death	18	1.5927	64.9459	40.7773
804243	J-26	Before immunotherapy	Female	47	No	2015/11/2	Right Lower Lobectomy +Lymph node dissection	IV B	LUSC	Pembrolizumab	2018-10-12	SD	death	16	1.19663	48.4865	40.5192
434403	1578	On admission	Male	64	No	2015-12-25	Take pathology		LUSC	Without immunotherapy			loss	71.8	1.2132	48.156	39.6934
439078	1869	On admission	Male	58	No	2016-02-25	Lobectomy	I B	LUSC	Without immunotherapy			loss	72.7	1.3332	52.6536	39.4941
432985	1902	On admission	Male	55	No	2015-12-07	Take pathology		LUSC	Without immunotherapy			loss	72.4333	1.1412	45.0516	39.4774
434412	1523	On admission	Female	50	No	2015-12-21	Take pathology		LUSC	Without immunotherapy			death	23	1.2936	50.9868	39.4147
426730	920	On admission	Female	45	No	2015-10-13	Take pathology	III B	LUSC	Without immunotherapy			death	54	0.948	37.3397	39.3879
425885	844	On admission	Female	60	No	2015-09-28	Lobectomy	I A	LUSC	Without immunotherapy			loss	74.8	1.0908	42.7248	39.1683
434419	1537	On admission	Male	37	No	2015-12-25	Lobectomy	II B	LUSC	Without immunotherapy			loss	74.7667	1.4676	57.1219	38.922
862429	S-14	Before immunotherapy	Male	36	No	Without operation		IV B	LUAD	Camrelizumab+PP	2019-02-15				1.55056	59.9189	38.6434
435752	1645	On admission	Female	64	No	2016-01-11	Lobectomy	I A	LUSC	Without immunotherapy			survival	71.2667	0.9528	36.4224	38.2267
426779	926	On admission	Female	51	No	2015-10-19	Take pathology		LUSC	Without immunotherapy			loss	74.1	0.8148	30.4032	37.3137
616689	J-12	Before immunotherapy	Male	70	No	2016/3/7	Three hole VATS left upper lobe resection+Lymph node dissection	IV B	LUSC	Sintilimab	2018-03-20	SD	death	9	0.825843	30.6486	37.112
436137	1647	On admission	Male	53	No	2016-01-12	Sleeve resection	I B	LUSC	Without immunotherapy			loss	71.2333	0.8256	30.09	36.4462
433844	1546	On admission	Male	56	No	2015-12-29	Lobectomy	I A	LUAD	Without immunotherapy			loss	71.7333	1.128	39.636	35.1383
439292	1868	On admission	Female	51	No	2016-02-24	Lobectomy	I B	LUAD	Without immunotherapy			loss	69.7667	2.1384	75.0516	35.0971
435191	1588	On admission	Female	61	No	2015-12-29	Take pathology	III B	LUAD	Without immunotherapy			death	63	0.7488	26.208	35
439573	1889	On admission	Male	48	No	Without operation			LUSC	Without immunotherapy					1.122	39.2472	34.9797
248261	1528	On admission	Female	68	No	2015-12-21	Wedge resection		LUAD	Without immunotherapy			loss	72	1.2528	43.7476	34.9199
433734	1919	On admission	Female	52	No	Without operation		III	LUAD	Without immunotherapy					0.87	30.078	34.5724
435664	1631	On admission	Female	73	No	2016-01-11	Lobectomy	I A	LUAD	Without immunotherapy			loss	71.2667	1.3428	45.714	34.0438
436286	1650	On admission	Female	64	No	2016-01-20	Lobectomy	III A	LUAD	Without immunotherapy			survival	70.9667	1.4592	49.6056	33.9951
434554	1570	On admission	Male	74	No	2015-12-28	Tumor resection+Take pathology	IV	LUAD	Without immunotherapy			death	23	1.056	35.8764	33.9739
439198	1881	On admission	Female	65	No	Without operation			LUSC	Without immunotherapy					1.1712	39.4308	33.667
436058	1648	On admission	Male	75	No	2016-01-18	Wedge resection	I A	LUAD	Without immunotherapy			death	59	1.2876	43.2324	33.576
416209	1514	On admission	Female	55	No	2015-07-13	Lobectomy	I A	LUAD	Without immunotherapy			survival	77.3667	1.3008	43.5576	33.4852
878824	016	Before immunotherapy	Male	58	No	Without operation		IV B	LUAD	Pembrolizumab+Paclitaxel	2019-03-05	PR	death	30	1.27247	42.4865	33.3889
439542	1890	On admission	Male	70	No	2016-02-23	Lobectomy	III A	LUAD	Without immunotherapy			death	9	1.236	41.0784	33.235
723282	J-46	Before immunotherapy	Female	73	No	Without operation		IV A	LUAD	Sintilimab	2019-03-14	SD	death	30	2.35955	77.9189	33.0228
434911	1583	On admission	Female	56	No	2015-12-30	Wedge resection+Tumor resection	IV A	LUAD	Without immunotherapy			loss	71.6667	1.1952	39.0636	32.6837
427432	960	On admission	Female	59	No	2015-10-15	Lymphadenectomy	III B	LUSC	Without immunotherapy			loss	74.2333	0.8328	26.8476	32.2378
780913	J-35	Before immunotherapy	Female	55	No	2009/9/28	Left upper lobectomy+Partial lower lobectomy	IV B	LUAD	Pembrolizumab+Paclitaxel+Bevacizumab	2019-03-29	SD	death	12	1.32303	42.5676	32.1742
434739	1572	On admission	Male	64	No	2016-01-04	Lobectomy	II A	LUSC	Without immunotherapy			survival	71.4667	1.2564	40.2144	32.0076
924294	073	On admission	Male	56	No	2019/10/15	Thoracoscopic left lower lobectomy+Systematic lymph node dissection	I A	LUSC	Without immunotherapy		CR	death	27	1.0618	33.973	31.9957
427697	1594	On admission	Female	39	No	2015-10-29	Lobectomy	II A	LUAD	Without immunotherapy			loss	73.7333	0.9552	30.402	31.8279
439720	1910	On admission			No	Without operation				Without immunotherapy					1.2768	40.5192	31.735
435130	1582	On admission	Female	64	No	2015-12-28	Lobectomy	I A	LUAD	Without immunotherapy			survival	71.7333	1.7244	54.5664	31.6437
439049	1885	On admission	Male	53	No	2016-02-25			LUAD	Without immunotherapy			survival	69.7333	1.5336	48.3036	31.4969
425533	879	On admission	Male	47	No	Without operation			LUSC	Without immunotherapy					1.9104	59.3472	31.0653
435512	1642	On admission	Female	48	No	2016-01-12			LUAD	Without immunotherapy			loss	71.2333	1.188	36.3432	30.5919
813131	J-57	Before immunotherapy	Female	51	No	2018/1/16	Palliative right middle and lower lobe Sleeve resection+Lymph node dissection	IV B	LUSC	Pembrolizumab+Bevacizumab+Docetaxel	2018-11-29	PD	death	16	1.25562	38.2703	30.4792
922201	057	Before immunotherapy	Male	69	No	Without operation		IV B	LUAD	Sintilimab+Paclitaxel	2019-07-15	SD			1.20506	36.6486	30.4124
435087	1568	On admission	Male	61	No	2015-12-30	Lobectomy	III A	LUAD	Without immunotherapy			survival	71.6333	1.4364	43.5276	30.3033
436094	1661	On admission	Male	55	No	2016-01-12	Lobectomy	I A	LUAD	Without immunotherapy			loss	71.2333	1.6668	49.956	29.9712
434530	1533	On admission	Male	69	No	Without operation			LUAD	Without immunotherapy					1.4676	57.1219	29.7561
439623	1904	On admission	Male	73	No	Without operation			LUSC	Without immunotherapy					1.41	41.5188	29.446
439012	1872	On admission	Male	65	No	Without operation			LUSC	Without immunotherapy					1.5216	44.7876	29.4345
426165	886	On admission	Female	65	No	2015-10-12	Lobectomy	I A	LUAD	Without immunotherapy			death	62	1.6884	49.6668	29.4165
430227	1903	On admission	Male	45	No	2015-11-23	Lobectomy	IIA	LUSC	Without immunotherapy			loss	72.8667	1.8132	53.3364	29.4156
425684	850	On admission	Male	47	No	2015-10-12	Lobectomy	I A	LUAD	Without immunotherapy			survival	74.3	1.272	37.0589	29.1344
439350	1873	On admission	Male	52	No	2016-02-22	Lobectomy	I B	LUSC	Without immunotherapy			survival	69.8333	1.5432	44.7828	29.0194
424055	873	On admission	Female	40	No	2015-09-09	Lobectomy	I A	LUAD	Without immunotherapy			survival	75.4	1.7196	49.8835	29.0088
834142	J-38	Before immunotherapy	Female	31	No	2017/9/12	Upper right lobeWedge resection	IV B	LUAD	Pembrolizumab+Paclitaxel+Anlotinib	2019-05-17	SDa	death	4	1.01124	29.1081	28.7847
433943	1518	On admission	Male	52	Yes	2015-12-29	Lobectomy	I B	LUAD	Without immunotherapy			survival	71.6667	1.6056	46.143	28.7388
425818	845	On admission	Male	52	Yes	2015-10-08	Lobectomy	I A	LUAD	Without immunotherapy			survival	74.4667	1.6464	47.2476	28.6975
435779	1632	On admission	Male	63	Yes	2016-01-07			LUSC	Without immunotherapy			survival	71.4	1.65	47.3316	28.6858
925485	165	Before immunotherapy	Male	61	Yes	Without operation		IV B	LUAD	Sintilimab+ALIMTA+Carboplatin	2019-07-23	PR	death	25	1.34831	38.2703	28.3838
439343	1874	On admission	Female	62	Yes	2016-02-22	Wedge resection	I A	LUSC	Without immunotherapy			survival	69.8333	1.6068	45.4908	28.3114
425643	851	On admission	Female	73	Yes	2015-10-12	Lobectomy	II B	LUSC	Without immunotherapy			death	50	1.6956	47.1228	27.7912
435239	1587	On admission	Female	76	Yes	2015-12-29	Lobectomy	III A	LUSC	Without immunotherapy			death	23	1.6872	46.8744	27.7824
434165	1521	On admission	Female	69	Yes	2015-12-23	Lobectomy	I A	LUAD	Without immunotherapy			survival	71.8667	1.5384	42.6372	27.7153
435697	1629	On admission	Male	46	Yes	2016-01-05	Take pathology	IV	LUAD	Without immunotherapy			loss	71.4667	1.4196	39.3264	27.7025
934258	093	Before immunotherapy	Female	60	Yes	2019/11/26	Thoracotomy left pneumonectomy+Systematic lymph node dissection	III A	LUSC	Pembrolizumab+Paclitaxel+Platinum	2019-08-27	PR	death	26	1.46629	40.1351	27.3719
434953	1566	On admission	Male	65	Yes	2015-12-31	Take pathology		LUAD	Without immunotherapy			loss	71.6	1.308	28.5163	26.9944
763346	J-101	Before immunotherapy	Female	52	Yes	2016/5/26	Thoracoscopic right upper lobectomy	IV B	LUAD	Nivolumab+Bevacizumab	2018-10-19	PD			1.43258	38.5946	26.9405
425546	864	On admission	Female	64	Yes	2015-10-19	Lobectomy	II B	LUAD	Without immunotherapy			loss	74.0667	1.6356	43.8287	26.7967
617371	007	Before immunotherapy	Male	37	Yes	2016/3/10	Right middle lobe resection+Lymph node dissection	IV A	LUSC	Pembrolizumab	2019-05-23	Sd	death	24	1.96348	51.8108	26.3872
767650	J-15	Before immunotherapy	Female	43	Yes	Without operation		IV B	LUAD	Pembrolizumab	2018-06-07	PD	death	1	2.02247	53.027	26.2189
427040	953	On admission	Female	61	Yes	2015-10-22	Lobectomy	I A	LUAD	Without immunotherapy			loss	74	1.9992	52.1963	26.1086
631482	J-96	Before immunotherapy	Male	72	Yes	2016/5/13	Right inferior lobectomy	IV B	LUSC	Sintilimab	2018-09-19	PR	death	27	0.775281	20.1892	26.0411
435560	1624	On admission	Male	65	Yes	2016-01-06	Lobectomy	III B	LUSC	Without immunotherapy			survival	71.4333	1.4184	36.786	25.9349
435126	1584	On admission	Male	72	Yes	2015-12-30	Lobectomy	II B	LUSC	Without immunotherapy			loss	71.6333	1.2816	33.054	25.7912
685690	S-34	Before immunotherapy	Female	76	Yes	Without operation		IV B	LUAD	nivolumab+Paclitaxel	2018-09-21	SD	death	33	1.52528	39.0811	25.6222
434777	1571	On admission	Male	59	Yes	2015-12-23	Lobectomy	I A	LUAD	Without immunotherapy			survival	71.8667	1.8264	46.794	25.6209
952260	121	Before immunotherapy	Male	58	Yes	2015/2/9	Thoracoscopic right upper lobectomy+Lymph node dissection	IV A	LUSC	Pembrolizumab	2019-05-30	SD	death	29	1.53371	39.0811	25.4814
434519	1573	On admission	Male	52	Yes	2015-12-30			LUAD	Without immunotherapy			death	72	1.1544	29.3028	25.3836
439795	1933	On admission	Female	67	Yes	2016-02-25	Lobectomy	I A	LUAD	Without immunotherapy			survival	69.8	1.428	34.8216	24.3849
435335	1603	On admission	Female	66	Yes	2016-01-04	Lobectomy	I A	LUAD	Without immunotherapy			loss	71.5	1.9884	48.36	24.3211
434731	1552	On admission	Female	67	Yes	2015-12-24	Lobectomy	I A	LUAD	Without immunotherapy			survival	71.8333	1.4748	35.7072	24.2116
714595	J-6	Before immunotherapy	Male	72	Yes	Without operation		IV A	LUSC	Sintilimab	2018-03-06	PD	death	6	1.90449	45.7297	24.0115
960699	115	Before immunotherapy	Male	57	Yes	2019/11/4	Right upper lobectomy+Mediastinal hilum Lymph node dissection		LUSC	Sintilimab+Paclitaxel+Carboplatin	2019-08-13	PR	death	26	2.19101	52.2162	23.832
425864	849	On admission	Male	57	Yes	2015-10-13	Take pathology	III	LUSC	Without immunotherapy			loss	74.2667	1.5852	37.4983	23.6553
438929	1880	On admission	Female	57	Yes	2016-02-25	Lobectomy	I B	LUAD	Without immunotherapy			survival	69.7667	1.5192	35.7048	23.5024
467762	023	Before immunotherapy	Male	51	Yes	2013/7/25	thoracoscopy Left upper lobectomy	IV B	LUAD	Sintilimab+Anlotinib	2019-06-12	PD	death	1	1.67697	39.4054	23.498
426051	889	On admission	Female	57	Yes	2015-10-14	Lobectomy	I A	LUAD	Without immunotherapy			survival	74.2667	1.6416	36.9828	22.5285
439506	1895	On admission	Male	78	Yes	2016-02-29	Wedge resection	I A	LUSC	Without immunotherapy			loss	69.6	1.3884	30.972	22.3077
744331	046	Before immunotherapy	Male	72	Yes	Without operation		IV B	LUAD	Sintilimab	2019-07-12				0.884831	19.5405	22.0839
382061	1646	On admission	Male	55	Yes	2014-07-23	Lobectomy	I B	LUSC	Without immunotherapy			death	53	1.308	28.5163	21.8015
426905	935	On admission	Female	63	Yes	2015-10-13	Take pathology	III B	LUAD	Without immunotherapy			death	38	2.2692	49.3188	21.734
418363	878	On admission	Male	63	Yes	Without operation			LUSC	Without immunotherapy					2.1456	46.6032	21.7204
435933	1654	On admission	Female	60	Yes	2016-01-12			LUSC	Without immunotherapy			loss	71.2333	1.2972	28.074	21.642
426486	900	On admission	Male	64	Yes	2015-10-14	Lobectomy	III A	LUSC	Without immunotherapy			loss	74.2333	2.0472	43.5744	21.2849
434406	1510	On admission	Female	67	Yes	2015-12-17	Take pathology		LUSC	Without immunotherapy			loss	72.1333	1.8504	39.3804	21.2821
434881	1580	On admission	Female	76	Yes	2015-12-31	Lobectomy		LUSC	Without immunotherapy			survival	71.6333	2.142	45.3744	21.1832
358330	1855	On admission	Female	44	Yes	2013-11-18	Lobectomy+Wedge resection	IV A	LUAD	Without immunotherapy			death	56	2.1048	44.5296	21.1562
425545	871	On admission	Male	62	Yes	Without operation			LUSC	Without immunotherapy					1.572	32.8056	20.8687
435943	1860	On admission	Male	43	Yes	2016-01-07	Take pathology		LUAD	Without immunotherapy			survival	71.3667	1.5012	30.9972	20.6483
762010	076	Before immunotherapy	Male	58	Yes	2009/8/24	Left upper lobectomy	IV B	LUSC	Sintilimab	2019-05-21	SD	death	12	2.55337	51.4865	20.1641
853413	070	Before immunotherapy	Male	54	Yes	2018/3/10	Right Lower Lobectomy	IV A	LUAD	Pembrolizumab	2018-12-15		death	34	1.745	34.912	20.0069
806613	004	Before immunotherapy	Female	60	Yes	2017/5/25	Palliative right middle lobe and partial upper lobectomy	IV B	LUAD	Pembrolizumab	2019-05-08	PD	death	2	2.01404	40.0541	19.8874
439746	1914	On admission	Male	68	Yes	2016-02-24	Wedge resection	IV A	LUAD	Without immunotherapy			loss	69.7667	1.7556	34.0152	19.3753
255320	1605	On admission	Female	64	Yes	2016-01-05	Take pathology	IV	LUAD	Without immunotherapy			death	23	2.075	39.621	19.0945
849763	S-2	Before immunotherapy	Male	66	Yes	Without operation		IV B	LUAD	Pembrolizumab+Paclitaxel	2018-12-07	PD	death	3	1.7191	32.3514	18.8188
435686	1621	On admission	Female	67	Yes	2016-01-11	Lobectomy	IV	LUSC	Without immunotherapy			survival	71.2667	1.73	31.739	18.3462
435269	1596	On admission	Male	61	Yes	2016-01-04	Lobectomy	I A	LUAD	Without immunotherapy			death	47	1.235	21.601	17.4907
808114	J-87	Before immunotherapy	Female	64	Yes	Without operation		IV B	LUAD	Pembrolizumab					2.502	43.726	17.4764
574192	145	Before immunotherapy	Female	52	Yes	2015/7/27	Right upper lobectomy	IV B	LUSC	Sintilimab+Bevacizumab+ALIMTA+Carboplatin	2019-11-07				1.68539	29.3514	17.4151
426067	877	On admission	Female	58	Yes	2015-10-08	Take pathology	IV	LUSC	Without immunotherapy			death	26	2.3952	41.0948	17.1572
857689	S-6	Before immunotherapy	Female	62	Yes	Without operation		IV A	LUAD	Sintilimab	2019-03-15	PD	death	31	2.44382	41.8378	17.1199
434830	1586	On admission	Male	60	Yes	2015-12-29	Take pathology		LUSC	Without immunotherapy			loss	71.6667	1.992	33.767	16.9513
436274	1667	On admission	Female	58	Yes	2016-01-18	Lobectomy	I A	LUAD	Without immunotherapy			loss	71.0333	1.9224	32.5188	16.9157
931982	090	Before immunotherapy	Male	65	Yes	2019/10/20	Thoracoscopic right upper lobectomy+Systematic lymph node dissection	III B	LUSC	Sintilimab+Paclitaxel+Carboplatin	2019-08-21	PR	death	26	2.76404	46.4595	16.8085
900128	094	Before immunotherapy	Male	53	Yes	Without operation		IV B	LUAD	Pembrolizumab+ALIMTA+Cisplatin	2019-04-17	PR	death	30	3.03371	50.4324	16.624
439227	1882	On admission	Male	61	Yes	2016-02-25	Lobectomy	II A	LUAD	Without immunotherapy			loss	69.7333	1.7364	28.6248	16.4851
435628	1622	On admission	Male	59	Yes	2016-01-05	Lobectomy	I B	LUSC	Without immunotherapy			survival	71.4667	2.0016	32.1939	16.0841
843902	065	Before immunotherapy	Female	41	Yes	Without operation		IV B	LUAD	Sintilimab+Docetaxel+Carboplatin	2019-06-12	PD	death	27	1.76966	28.2162	15.9444
434569	1538	On admission	Male	57	Yes	2015-12-25	Take pathology		LUAD	Without immunotherapy			death	21	2.1744	33.5652	15.4365
858708	J-98	Before immunotherapy	Male	50	Yes	2018/12/10	Combined lobectomy (middle and lower lobe of right lung)	IV B	LUAD	Sintilimab+Paclitaxel+Carboplatin+Bevacizumab	2019-04-16	PD	death	29	2.49438	36.3243	14.5625
914413	068	Before immunotherapy	Male	49	Yes	Without operation		III B	LUSC	Sintilimab+Carboplatin+Paclitaxel	2019-06-20	SD	death	12	2.86517	40.4595	14.1211
425018	862	On admission	Female	70	Yes	2015-10-14	Lobectomy	III A	LUAD	Without immunotherapy			death	74	3.0588	41.9686	13.7206
439106	1866	On admission	Male	64	Yes	2016-02-23	Lobectomy+Segmental pneumonectomy	III A	LUSC	Without immunotherapy			loss	72.7667	2.4072	28.3979	11.7971
439024	1884	On admission	Female	67	Yes	2016-02-22	Wedge resection	III A	LUAD	Without immunotherapy			loss	69.8333	2.2308	25.9908	11.6509
879675	014	Before immunotherapy	Male	47	Yes	Without operation		III B	LUSC	Pembrolizumab	2019-01-08	PD	death	31	4.12921	47.5135	11.5067
722029	S-76	Before immunotherapy	Male	61	Yes	2017/7/10	Right upper lobectomy	IV B	LUSC	Pembrolizumab+Paclitaxel+Cisplatin	2018-12-19	PD	death	2	2.69663	25.9459	9.62162
920241	J-64	Before immunotherapy	Male	53	Yes	2016/8/22	Resection of the posterior segment of the upper lobe apex of the right lung+Lymph node dissection	IV B	LUAD	Pembrolizumab+Anlotinib	2019-05-09	PD	death	11	4.29775	34.2162	7.96142
367016	1511	On admission	Male	68		2014-03-06	Lobectomy	III A	LUAD	Without immunotherapy			death	33	2.9868	21.9792	7.35878
		total	median	59									total	median	1.4676	41.0948	28.6975
			min	31										min	0.486	19.5405	7.35878
			max	78										max	4.29775	77.9189	72.8508
													nonsmoker	median	1.20084	43.55	34.9498
														min	0.486	26.208	28.7847
														max	2.35955	77.9189	72.8508
													smoker	median	1.745	39.0811	21.7204
														min	0.775281	19.5405	7.35878
														max	1.745	39.0811	21.7204
